# Supplementary material for: Whole-Genome Sequencing-Based Confirmatory Methods on RT-qPCR Results for the Detection of Foodborne Viruses in Frozen Berries
Source: Food Environ Virol. 2024 Apr 30;16(2):225–40. doi: 10.1007/s12560-024-09591-6 (PMC11186866; doi:10.1007/s12560-024-09591-6)
Supplement: Supplementary file 1 — Supplementary file1 (XLSX 59 kb) [file 12560_2024_9591_MOESM1_ESM.xlsx]

## Sheet: S_table 1a
	Supplementary table 1a: RT-qPCR and WGS (with SPIA pre-amplification) results of HAV RNA transcripts in dilution series of RNA extracts from frozen raspberries.
		RT-qPCR			WGS results
	Transcript copies/3 µL	Ct	PCR Result	Ct Group	Total reads	# of HAV reads	% of HAV reads	Length of recovered HAV fragments (bp)	Genotype
Spiking 1	100000	29.39	pos	I	3162594	1207420	0.381782	7409	HAV IB
	10000	33.05	pos	I	3482924	64199	0.0184325	7421	HAV IB
	1000	36.63	pos	II	3961656	15528	0.00391957	7372	HAV IB
	100	40.92	pos	III	4060416	1742	0.00042902	7268	HAV IB
	10	44.8	pos	III	2724332	265	9.72716e-05	6237	HAV IB
	1	UD*	neg	N/A	3714126	411	0.000110659	6842	HAV IB
	0.1	UD*	neg	N/A	3514866	1004	0.000285644	7139	HAV IB
		Ct	PCR Result	Ct Group	Total reads	# of HAV reads	% of HAV reads	Length of recovered HAV fragments (bp)	Genotype
Spiking 2	100000	30.26	pos	I	41046	821	0.0200019	7420	HAV IB
	10000	33.76	pos	I	103990	165	0.00158669	6612	HAV IB
	1000	38.03	pos	II	83784	28	0.000334193	3258	HAV IB
	100	46.9	pos	III	53460	1	1.87056e-05	213	HAV IB
	10	43.0107	pos	III	75278	2	2.65682e-05	276	HAV IB
	1	UD*	neg	N/A	64336	0	0	0	-
	0.1	UD*	neg	N/A	77886	4	5.13571e-05	784	HAV, not assigned
		Ct	PCR Result	Ct Group	Total reads	# of HAV reads	% of HAV reads	Length of recovered HAV fragments (bp)	Genotype
Spiking 3	100	39.4236	pos	II	5102332	994	0.000194813	7220	HAV IB
	10	42.0836	pos	III	3858770	7	1.81405e-06	837	HAV IB
	1	42.6194	pos	III	4809292	0	0	0	-
	0.1	42.4624	pos	III	7036050	2	2.8425e-07	31	-
		Ct	PCR Result	Ct Group	Total reads	# of HAV reads	% of HAV reads	Length of recovered HAV fragments (bp)	Genotype
Spiking 4	100000	29.9143	pos	I	3051558	7712	0.00252723	7409	HAV IB
	10000	33.2624	pos	I	1971372	1823	0.000924737	7293	HAV IB
	1000	36.3923	pos	II	2418224	1768	0.000731115	7417	HAV IB
	100	40.1963	pos	III	2121996	1591	0.000749766	5754	HAV IB
	10	42.4352	pos	III	991504	164	0.000165405	2769	HAV IB
	1	43.0185	pos	III	2150014	2	9.30227e-07	110	HAV IB
	0.1	UD*	neg	N/A	3217310	2	6.21637e-07	387	HAV IB
		Ct	PCR Result	Ct Group	Total reads	HAV reads	% of HAV reads	Length of recovered HAV fragments (bp)	Genotype
Spiking 5	100000	28.2228	pos	I	4043902	3580	0.000885284	7378	HAV IB
	10000	31.6541	pos	I	4039858	9409	0.00232904	7423	HAV IB
	1000	34.6365	pos	I	3888378	2790	0.000717523	7384	HAV IB
	100	38.1272	pos	II	2417992	1840	0.000760962	5784	HAV IB
	10	40.7698	pos	III	1968714	0	0	0	-
	1	42.0376	pos	III	3107826	0	0	0	-
	0.1	41.7937	pos	III	4220762	1	0	171	HAV IB
	* UD: undetermined
	pos: positive
	neg: negative
	N/A: not applicable

## Sheet: S_table 1b
	Supplementary table 1b: RT-qPCR and WGS (with SISPA pre-amplification) results of HAV RNA transcripts in dilution series of RNA extracts from frozen raspberries.
		RT-qPCR			WGS results
	Transcript copies/3 µL	Ct	PCR Result	Ct Group	Total reads	# of HAV reads	% of HAV reads	Length of recovered HAV fragments (bp)	Genotype
Spiking 1	100000	31.8951	pos	I	4132208	2482820	0.600846	7414	HAV IB
	10000	34.8815	pos	I	3684680	234137	0.0635434	7227	HAV IB
	1000	37.8967	pos	II	4223268	49754	0.0117809	7223	HAV IB
	100	41.558	pos	III	3909244	655	0.000167552	6900	HAV IB
	10	44.249	pos	III	4187398	617	0.000147347	7166	HAV IB
	1	42.8942	pos	III	4402434	548	0.000124477	6651	HAV IB
		Ct	PCR Result	Ct Group	Total reads	# of HAV reads	% of HAV reads	Length of recovered HAV fragments (bp)	Genotype
Spiking 2	10000	32.5294	pos	I	4287886	52826	0.0123198	7372	HAV IB
	1000	35.47	pos	II	4316968	7178	0.00166274	7326	HAV IB
	100	38.5691	pos	II	4787112	174	3.63476e-05	3332	HAV IB
	10	41.3429	pos	III	4748144	21	4.42278e-06	2141	HAV IB
	1	43.0107	pos	III	4446414	34	7.64661e-06	3436	HAV IB
	0.1	43.0102	pos	III	4698496	23	4.89518e-06	2860	HAV IB
		Ct	PCR Result	Ct Group	Total reads	# of HAV reads	% of HAV reads	Length of recovered HAV fragments (bp)	Genotype
Spiking 3	100000	29.76	pos	I	5248544	941	0.000179288	7439	HAV IB
	10000	33.19	pos	I	5353470	114	2.12946e-05	5286	HAV IB
	1000	36.6	pos	II	3625876	184	5.07464e-05	5747	HAV IB
	100	39.6	pos	II	3925832	20	5.09446e-06	1149	HAV
	10	42.72	pos	III	4724388	4	8.46671e-07	272	HAV IB
	1	UD*	neg	N/A	4260500	0	0	0	-
		Ct	PCR Result	Ct Group	Total reads	# of HAV reads	% of HAV reads	Length of recovered HAV fragments (bp)	Genotype
Spiking 4	100000	30.2158	pos	I	6709262	146837	0.0218857	7405	HAV IB
	10000	33.3016	pos	I	6190462	44282	0.00715326	7332	HAV IB
	1000	36.0037	pos	II	6570450	5548	0.000844387	4572	HAV IB
	100	38.7411	pos	II	5348588	22	4.11324e-06	1767	HAV IB
	10	41.2082	pos	III	6981520	1056	0.000151256	1472	HAV IB
	1	42.5442	pos	III	5803752	18	3.10144e-06	1626	HAV IB
	0.1	UD*	neg	N/A	6795872	7	1.03004e-06	581	HAV IB
	* UD: undetermined
	pos: positive
	neg: negative
	N/A: not applicable

## Sheet: S_table 1c
	Supplementary table 1c: RT-qPCR and WGS (with SPIA pre-amplification) results of NoV RNA transcripts in dilution series of RNA extracts from frozen raspberries.
		RT-qPCR			WGS results
	Transcript copies/3 µL	Ct	PCR Result	Ct Group	Total reads	# of NoV reads	% of NoV reads	Length of recovered NoV fragment (bp)	HuNoV Genotype
Spiking 1	100000	26.6413	pos	I	1014508	1670	0.00164612	7327	GII.4[P4]
	10000	30.0481	pos	I	522322	223	0.00042694	6195	GII.4[P4]
	1000	33.0646	pos	I	1027858	36	3.50243e-05	3676	GII.4[P4]
	100	36.2689	pos	II	725810	20	2.75554e-05	2967	GII.4[P4]
	10	39.3069	pos	II	775286	13	1.6768e-05	2145	GII.4[P4]
	1	42.461	pos	III	624762	6	9.60366e-06	952	GII.4[P4]
	0.1	42.9279	pos	III	22358	11	0.000491994	1745	NoV
		Ct	PCR Result	Ct Group	Total reads	# of NoV reads	% of NoV reads	Length of recovered NoV fragment (bp)	HuNoV Genotype
Spiking 2	100000	25.6149	pos	I	45624	30	0.000657549	3510	GII.4[P4]
	10000	28.9299	pos	I	42076	19	0.000451564	2394	GII.4[P4]
	1000	32.5111	pos	I	51000	29	0.000568627	3525	GII.4[P4]
	100	35.5886	pos	II	35592	27	0.000758597	3150	GII.4[P4]
	10	38.8008	pos	II	12700	8	0.000629921	920	GII.P4
	1	41.3011	pos	III	48054	2	4.16198e-05	412	GII
	0.1	UD*	neg	N/A	38826	0	0	-	-
		Ct	PCR Result	Ct Group	Total reads	# of NoV reads	% of NoV reads	Length of recovered NoV fragment (bp)	HuNoV Genotype
Spiking 3	100000	26.8109	pos	I	3440808	18398	0.005347	7556	GII.4[P4]
	10000	30.2839	pos	I	2604774	1496	0.00057433	7229	GII.4[P4]
	1000	33.7407	pos	I	5018210	293	5.83874e-05	6416	GII.4[P4]
	100	36.8548	pos	II	3491468	53	1.51799e-05	4348	GII.4[P4]
	10	39.6475	pos	II	5581014	27	4.83783e-06	2074	GII.4
	1	41.7115	pos	III	3416056	53	1.5515e-05	1613	GII.P4
	0.1	42.7002	pos	III	4701720	5	1.06344e-06	1020	GII.P4
	* UD: undetermined
	pos: positive
	neg: negative
	N/A: not applicable

## Sheet: S_table 1d
	Supplementary table 1d: RT-qPCR and WGS (with SISPA pre-amplification) results of NoV RNA transcripts in dilution series of RNA extracts from frozen raspberries.
		RT-qPCR			WGS results
	Transcript copies/3 µL	Ct	PCR Result	Ct Group	Total reads	# of NoV reads	% of NoV reads	Length of recovered NoV fragment (bp)	HuNoV Genotype
Spiking 1	100000	26.1882	pos	I	5437328	208	3.82541e-05	6477	GII.4[P4]
	10000	29.4657	pos	I	4853008	14	2.88481e-06	2021	GII.4[P4]
	1000	32.9015	pos	I	4601560	0	0	-	-
	100	36.1388	pos	II	4540412	0	0	-	-
	10	40.3646	pos	III	4429770	2	4.51491e-07	59	-
	1	42.8189	pos	III	4612300	0	0	-	-
	0.1	UD*	neg	N/A	4603380	2	4.34463e-07	102	-
	Transcript copies/3 µL	Ct	PCR Result	Ct Group	Total reads	# of NoV reads	% of NoV reads	Length of recovered NoV fragment (bp)	HuNoV Genotype
Spiking 2	100000	25.6983	pos	I	4254668	1381	0.000324585	7414	GII.4[P4]
	10000	29.0831	pos	I	4106260	78	1.89954e-05	5381	GII.4[P4]
	1000	32.4338	pos	I	3807366	6	1.57589e-06	615	GII
	100	35.5836	pos	II	4089268	6	1.46726e-06	439	GII
	10	39.294	pos	II	3916608	0	0	-	-
	1	41.0482	pos	III	4048858	0	0	-	-
	0.1	UD*	neg	N/A	4412910	0	0	-	-
	Transcript copies/3 µL	Ct	PCR Result	Ct Group	Total reads	# of NoV reads	% of NoV reads	Length of recovered NoV fragment (bp)	HuNoV Genotype
Spiking 3	100000	27.3256	pos	I	4668224	2351	0.000503618	7569	GII.4[P4]
	10000	30.7792	pos	I	3666788	349	9.51787e-05	6721	GII.4[P4]
	1000	34.0113	pos	I	5084586	82	1.61272e-05	4348	GII.4[P4]
	100	37.0749	pos	II	5040230	22	4.36488e-06	2170	GII.4[P4]
	10	39.4894	pos	II	4682446	8	1.70851e-06	589	GII
	1	41.8145	pos	III	6207754	2	3.22178e-07	181	GII
	0.1	44.8049	pos	III	4195264	2	4.76728e-07	225	GII
	* UD: undetermined
	pos: positive
	neg: negative
	N/A: not applicable

## Sheet:  S-table 1e
	Supplementary table 1e: RT-qPCR and WGS (with SPIA pre-amplification) results of HAV viruses spiked in the frozen strawberries.
		RT-qPCR			WGS results
	Input	Ct	PCR Result	Ct Group	Total reads	# of HAV reads	% of HAV reads	Length of recovered HAV fragments (bp)	Genotype
Spiking 1	spiked with 1:10 HAV dilution	32.88	pos	I	234382	17	7.25312e-05	1925	HAV IB
	spiked with 1:100 HAV dilution	35.84	pos	II	454430	8	1.76045e-05	1129	HAV IB
	spiked with 1:1000 HAV dilution	37.95	pos	II	309830	6	1.93655e-05	841	HAV IB
	spiked with 1:10000 HAV dilution	38.87	pos	II	778994	2	2.56741e-06	141	HAV IB
		Ct	PCR Result	Ct Group	Total reads	# of HAV reads	% of HAV reads	Length of recovered HAV fragments (bp)	Genotype
Spiking 2	spiked with undiluted HAV	30.46	pos	I	1338942	187	0.000139663	6307	HAV IB
	spiked with 1:10 HAV dilution	33.29	pos	I	2725104	148	5.43099e-05	3048	HAV IB
	spiked with 1:100 HAV dilution	36.26	pos	II	1095206	36	3.28705e-05	2136	HAV IB
	spiked with 1:1000 HAV dilution	35.76	pos	II	257644	2	7.76265e-06	253	HAV IB
	spiked with 1:10000 HAV dilution	40.57 and 2/3 replicates UD*	pos	III	221524	0	0	-	-
	spiked with 1:100000 HAV dilution	UD*	neg	N/A	1061978	0	0	-	-
		Ct	PCR Result	Ct Group	Total reads	# of HAV reads	% of HAV reads	Length of recovered HAV fragments (bp)	Genotype
Spiking 3	spiked with undiluted HAV	30	pos	I	8429666	305	3.61817e-05	5588	HAV IB
	spiked with 1:10 HAV dilution	31	pos	I	4007262	386	9.63251e-05	6919	HAV IB
	spiked with 1:100 HAV dilution	35	pos	II	5216560	10	1.91697e-06	1237	HAV IB
	spiked with 1:1000 HAV dilution	37	pos	II	3943158	24	6.08649e-06	561	HAV IB
	spiked with 1:10000 HAV dilution	39	pos	II	4945110	37	7.48214e-06	324	HAV
	* UD: undetermined
	pos: positive
	neg: negative
	N/A: not applicable

## Sheet: S-table 1f
	Supplementary table 1f: RT-qPCR and WGS (with SISPA pre-amplification) results of HAV viruses spiked in the frozen strawberries.
		RT-qPCR			WGS results
Spiking 1	Input	Ct	PCR Result	Ct Group	Total reads	# of HAV reads	% of HAV reads	Length of recovered HAV fragments (bp)	Genotype
	spiked with 1:10 HAV dilution	32.88	pos	I	4410966	4	9.06831e-07	539	HAV IB
	spiked with 1:100 HAV dilution	35.84	pos	II	3852016	2	5.19209e-07	318	HAV IB
	spiked with 1:1000 HAV dilution	37.95	pos	II	3490038	0	0	0	-
	spiked with 1:10000 HAV dilution	38.87	pos	II	4259314	6	1.40868e-06	348	HAV IB
	Input	Ct	PCR Result	Ct Group	Total reads	# of HAV reads	% of HAV reads	Length of recovered HAV fragments (bp)	Genotype
Spiking 2	spiked with undiluted HAV	30.46	pos	I	5249302	1468	0.000279656	5671	HAV IB
	spiked with 1:10 HAV dilution	33.29	pos	I	5806712	251	4.32258e-05	1869	HAV IB
	spiked with 1:100 HAV dilution	36.26	pos	II	3204048	12	3.74526e-06	663	HAV IB
	spiked with 1:1000 HAV dilution	35.76	pos	II	5726498	11	1.92089e-06	790	HAV IB
	spiked with 1:10000 HAV dilution	40.57 and 2/3 replicates UD*	pos	III	5829870	4	6.86122e-07	748	HAV
	spiked with 1:100000 HAV dilution	UD*	neg	N/A	5740366	0	0	0	-
	Input	Ct	PCR Result	Ct Group	Total reads	# of HAV reads	% of HAV reads	Length of recovered HAV fragments (bp)	Genotype
Spiking 3	spiked with 1:10 HAV dilution	31	pos	I	5035156	76	1.50939e-05	1024	HAV IB
	spiked with 1:100 HAV dilution	35	pos	II	5045172	6	1.18926e-06	586	HAV IB
	spiked with 1:1000 HAV dilution	37	pos	II	5401472	6	1.11081e-06	424	HAV IB
	spiked with 1:10000 HAV dilution	39	pos	II	5762500	0	0	0	-
	* UD: undetermined.
	pos: positive
	neg: negative
	N/A: not applicable

## Sheet: S_table 1g
	Supplementary table 1g: RT-qPCR and WGS (with SPIA pre-amplification) results of HuNoV viruses spiked in the frozen strawberries.
			RT-qPCR			WGS results
	Spiking 1	Input	Ct	PCR Result	Ct Group	Total reads	# of HuNoV reads	% of HuNoV reads	Length of recovered HuNoV fragments (bp)	HuNoV Genotype
		spiked with undiluted HuNoV	26.7521	pos	I	542326	1050	0.0019361	6823	GII.6[P7]
		spiked with 1:10 HuNoV dilution	30.4392	pos	I	647792	1278	0.00197286	6776	GII.6[P7]
		spiked with 1:100 HuNoV dilution	33.3886	pos	I	424704	849	0.00199904	6958	GII.6[P7]
		spiked with 1:1000 HuNoV dilution	37.322	pos	II	5198888	3	5.77046e-07	215	GII
		spiked with 1:10000 HuNoV dilution	40.1465	pos	III	4676106	4	8.55413e-07	100	UD**
		spiked with 1:100000 HuNoV dilution	41.87 and 2/3 replicates UD*	pos	III	7228520	3	4.15023e-07	104	UD**
	Spiking 2	Input	Ct	PCR Result	Ct Group	Total reads	# of HuNoV reads	% of HuNoV reads	Length of recovered HuNoV fragments (bp)	HuNoV Genotype
		spiked with undiluted HuNoV	26.7219	pos	I	423132	677	0.00159997	6736	GII.6[P7]
		spiked with 1:10 HuNoV dilution	30.3262	pos	I	846140	730	0.000862741	6773	GII.6[P7]
		spiked with 1:100 HuNoV dilution	33.297	pos	I	4288476	876	0.000204268	6913	GII.6[P7]
		spiked with 1:1000 HuNoV dilution	37.1628	pos	II	8429458	7	8.30421e-07	326	GII
		spiked with 1:10000 HuNoV dilution	38.3207	pos	II	26104956	10	3.83069e-07	437	GII
		spiked with 1:100000 HuNoV dilution	41.17	pos	III	14945264	2	1.33822e-07	52	UD**
	Spiking 3	Input	Ct	PCR Result	Ct Group	Total reads	# of HuNoV reads	% of HuNoV reads	Length of recovered HuNoV fragments (bp)	HuNoV Genotype
		spiked with undiluted HuNoV	27.503	pos	I	9045912	3621	0.000400291	7023	GII.6[P7]
		spiked with 1:10 HuNoV dilution	30.1625	pos	I	3322548	921	0.000277197	6101	GII.6[P7]
		spiked with 1:100 HuNoV dilution	33.2403	pos	I	3028418	13	4.29267e-06	755	GII.6
		spiked with 1:1000 HuNoV dilution	37.469	pos	II	11352448	14	1.23321e-06	685	GII
		spiked with 1:10000 HuNoV dilution	39.4184	pos	II	3971070	10	2.51821e-06	832	GII
		spiked with 1:100000 HuNoV dilution	41.6363	pos	III	11918176	31	2.60107e-06	808	GII.6
	Spiking 4 *	Input	Ct	PCR Result	Ct Group	Total reads	# of HuNoV reads	% of HuNoV reads	Length of recovered HuNoV fragments (bp)	HuNoV Genotype
		spiked with 1:1000 HuNoV dilution a	34.5962	pos	I	6787772	63	9.2814e-06	1943	GII.6[P7]
		spiked with 1:1000 HuNoV dilution b	36.3529	pos	II	8120260	2	2.46298e-07	72	UD**
		spiked with 1:10000 HuNoV dilution c	37.2435	pos	II	8372144	3	3.58331e-07	80	UD**
		spiked with 1:10000 HuNoV dilution d	38.759	pos	II	132010	0	0	0	UD**
		spiked with 1:1000 HuNoV dilution e	32.1444	pos	I	7977982	133	1.66709e-05	4817	GII.6[P7]
		spiked with 1:10000 HuNoV dilution f	35.2306	pos	II	8984270	53	5.8992e-06	3024	GII.6[?]
*	a - d: unconcentrated RNA; a&b - duplicates; c&d - duplicates.
	e and f: concentrated RNA. For each of these samples, 420 ul total RNA was extracted, eluted, and then concentrated into 50 ul.
	e: concentrated through Amicon column.
	f: concentrated through RNeasy MinElute Cleanup column.
**	UD: undetermined
	pos: positive
	neg: negative

## Sheet: S_table 1h
Supplementary table 1h: RT-qPCR and WGS (with SISPA pre-amplification) results of HuNoV viruses spiked in the frozen strawberries.
			RT-qPCR			WGS results
	Spiking 1	Input	Ct	PCR Result	Ct Group	Total reads	# of HuNoV reads	% of HuNoV reads	Length of recovered HuNoV fragments (bp)	HuNoV Genotype
		spiked with undiluted HuNoV	26.7521	pos	I	4279544	279	6.51939e-05	5749	GII.6[P7]
		spiked with 1:10 HuNoV dilution	30.4392	pos	I	4658188	6	1.28805e-06	606	GII
		spiked with 1:100 HuNoV dilution	33.3886	pos	I	5030996	26	5.16796e-06	1117	GII.6[P7]
		spiked with 1:1000 HuNoV dilution	37.322	pos	II	4310474	3	6.95979e-07	237	GII
		spiked with 1:10000 HuNoV dilution	40.1465	pos	III	4101584	5	1.21904e-06	219	GII
		spiked with 1:100000 HuNoV dilution	41.87 and 2/3 replicates UD*	pos	III	4749508	5	1.05274e-06	241	GII
	Spiking 2	Input	Ct	PCR Result	Ct Group	Total reads	# of HuNoV reads	% of HuNoV reads	Length of recovered HuNoV fragments (bp)	HuNoV Genotype
		spiked with undiluted HuNoV	26.7219	pos	I	4722506	214	4.53149e-05	6123	GII.6[P7]
		spiked with 1:10 HuNoV dilution	30.3262	pos	I	5405992	18	3.32964e-06	1993	GII
		spiked with 1:100 HuNoV dilution	33.297	pos	I	3861312	4	1.03592e-06	458	GII.6[P7]
		spiked with 1:1000 HuNoV dilution	37.1628	pos	II	4765130	12	2.51829e-06	354	GII
		spiked with 1:10000 HuNoV dilution	38.3207	pos	II	4793934	5	1.04298e-06	229	GII
		spiked with 1:100000 HuNoV dilution	41.17	pos	III	4540230	5	1.10127e-06	219	GII
	Spiking 3	Input	Ct	PCR Result	Ct Group	Total reads	# of HuNoV reads	% of HuNoV reads	Length of recovered HuNoV fragments (bp)	HuNoV Genotype
		spiked with undiluted HuNoV	27.503	pos	I	3876108	74911	0.0193263	5010	GII.6[P7]
		spiked with 1:10 HuNoV dilution	30.1625	pos	I	3764038	50956	0.0135376	4221	GII.6[P7]
		spiked with 1:100 HuNoV dilution	33.2403	pos	I	3656116	0	0	0	-
		spiked with 1:1000 HuNoV dilution	37.469	pos	II	3826432	0	0	0	-
		spiked with 1:10000 HuNoV dilution	39.4184	pos	II	2837650	0	0	0	-
		spiked with 1:100000 HuNoV dilution	41.6363	pos	III	3991824	0	0	0	-
	Spiking 4	Input	Ct			Total reads	# of HuNoV reads	% of HuNoV reads	Length of recovered HuNoV fragments (bp)	HuNoV Genotype
		spiked with 1:1000 HuNoV dilution a	34.5962	pos	I	no run for SISPA-WGS
		spiked with 1:1000 HuNoV dilution b	36.3529	pos	II
		spiked with 1:10000 HuNoV dilution c	37.2435	pos	II
		spiked with 1:10000 HuNoV dilution d	38.759	pos	II
		spiked with 1:1000 HuNoV dilution e	32.1444	pos	I	3808036	41	1.07667e-05	1857	GII.6
		spiked with 1:10000 HuNoV dilution f	35.2306	pos	II	4322736	92	2.12828e-05	3309	GII.P7
		a to d: unconcentrated RNA; a&b - duplicates; c&d - duplicates.
		e and f: concentrated RNA. For each of these samples, 420 ul total RNA was extracted, eluted, and then concentrated into 50 ul.
		e: concentrated through Amicon column.
		f: concentrated through RNeasy MinElute Cleanup column.
		* UD: undetermined
		pos: positive
		neg: negative
